# Supplementary material for: Expanding the repertoire of human tandem repeat RNA-binding proteins
Source: PLoS One. 2023 Sep 20;18(9):e0290890. doi: 10.1371/journal.pone.0290890 (PMC10511089; doi:10.1371/journal.pone.0290890)
Supplement: S1 File — (ZIP) [file pone.0290890.s001.zip]

Archive with 9 entries (8 files):
- Supplementary Information/
- Supplementary Information/Fig S2.tif
- Supplementary Information/FigS1.tif
- Supplementary Information/Table-S3.pdf
- Supplementary Information/Table-S2.pdf
- Supplementary Information/Table-S1.pdf
- Supplementary Information/FileS3.tsv
- Supplementary Information/FileS2.tsv
- Supplementary Information/FileS4.tsv
