# Supplementary material for: Expanding the repertoire of human tandem repeat RNA-binding proteins
Source: PLoS One. 2023 Sep 20;18(9):e0290890. doi: 10.1371/journal.pone.0290890 (PMC10511089; doi:10.1371/journal.pone.0290890)
Supplement: S1 File — (ZIP) [file pone.0290890.s001.zip › Supplementary Information/FileS2.tsv]

structural constituent of ribosome [GO:0003735]	P05387
chromatin binding [GO:0003682]; core promoter sequence-specific DNA binding [GO:0001046]; DNA-binding transcription factor binding [GO:0140297]; histone binding [GO:0042393]; NF-kappaB binding [GO:0051059]; protein homodimerization activity [GO:0042803]; protein kinase binding [GO:0019901]; protein kinase inhibitor activity [GO:0004860]; ribosomal large subunit binding [GO:0043023]; ribosomal sma…	P06748
actin binding [GO:0003779]; apolipoprotein binding [GO:0034185]; chaperone binding [GO:0051087]; DNA binding [GO:0003677]; double-stranded DNA binding [GO:0003690]; dynactin binding [GO:0034452]; enzyme binding [GO:0019899]; histone-dependent DNA binding [GO:0099077]; Hsp90 protein binding [GO:0051879]; identical protein binding [GO:0042802]; lipoprotein particle binding [GO:0071813]; microtubule…	P10636
mRNA 3'-UTR binding [GO:0003730]; nucleic acid binding [GO:0003676]; polysome binding [GO:1905538]; RNA binding [GO:0003723]; RNA polymerase II transcription regulatory region sequence-specific DNA binding [GO:0000977]; small GTPase binding [GO:0031267]	P16989
microtubule binding [GO:0008017]; RNA binding [GO:0003723]; structural molecule activity [GO:0005198]	P27816
chromatin binding [GO:0003682]; DNA binding [GO:0003677]; identical protein binding [GO:0042802]; metal ion binding [GO:0046872]; mRNA 3'-UTR binding [GO:0003730]; RNA binding [GO:0003723]; transcription coactivator activity [GO:0003713]; transcription coregulator activity [GO:0003712]	P35637
beta-tubulin binding [GO:0048487]; microtubule binding [GO:0008017]; RNA binding [GO:0003723]; single-stranded DNA binding [GO:0003697]; ubiquitin protein ligase binding [GO:0031625]	P42704
RNA binding [GO:0003723]; structural constituent of ribosome [GO:0003735]	P46783
DNA binding [GO:0003677]; double-stranded RNA adenosine deaminase activity [GO:0003726]; double-stranded RNA binding [GO:0003725]; metal ion binding [GO:0046872]; RNA binding [GO:0003723]; tRNA-specific adenosine deaminase activity [GO:0008251]	P55265
G-quadruplex DNA binding [GO:0051880]; mRNA binding [GO:0003729]; RNA binding [GO:0003723]; single-stranded DNA binding [GO:0003697]; single-stranded RNA binding [GO:0003727]; translation regulator activity [GO:0045182]; zinc ion binding [GO:0008270]	P62633
identical protein binding [GO:0042802]; mRNA binding [GO:0003729]; pre-mRNA binding [GO:0036002]; protein domain specific binding [GO:0019904]; RNA binding [GO:0003723]	P62995
RNA binding [GO:0003723]; structural constituent of ribosome [GO:0003735]	P84098
pre-mRNA binding [GO:0036002]; protein kinase C binding [GO:0005080]; RNA binding [GO:0003723]; transcription corepressor activity [GO:0003714]	Q01130
calmodulin binding [GO:0005516]; identical protein binding [GO:0042802]; metal ion binding [GO:0046872]; RNA binding [GO:0003723]; transcription coregulator activity [GO:0003712]	Q01844
RNA binding [GO:0003723]	Q13595
ATP binding [GO:0005524]; ATP hydrolysis activity [GO:0016887]; chromatin binding [GO:0003682]; double-stranded RNA binding [GO:0003725]; RNA binding [GO:0003723]; RNA helicase activity [GO:0003724]	Q7L2E3
C5-methylcytidine-containing RNA binding [GO:0062153]; mRNA binding [GO:0003729]; RNA binding [GO:0003723]	Q86V81
RNA binding [GO:0003723]	Q8IXT5
cadherin binding [GO:0045296]; mRNA 3'-UTR binding [GO:0003730]; ribosome binding [GO:0043022]; RNA binding [GO:0003723]; SUMO binding [GO:0032183]	Q8NC51
double-stranded DNA binding [GO:0003690]; double-stranded RNA binding [GO:0003725]; mRNA binding [GO:0003729]; RNA binding [GO:0003723]; single-stranded RNA binding [GO:0003727]	Q8ND56
DNA binding [GO:0003677]; metal ion binding [GO:0046872]; mRNA 3'-UTR binding [GO:0003730]; RNA binding [GO:0003723]; transcription coregulator activity [GO:0003712]	Q92804
5S rRNA binding [GO:0008097]; RNA binding [GO:0003723]; rRNA binding [GO:0019843]	Q9H7B2
double-stranded DNA binding [GO:0003690]; RNA binding [GO:0003723]; zinc ion binding [GO:0008270]	Q9NUD5
RNA binding [GO:0003723]	Q9Y3X0
