# Supplementary material for: Expanding the repertoire of human tandem repeat RNA-binding proteins
Source: PLoS One. 2023 Sep 20;18(9):e0290890. doi: 10.1371/journal.pone.0290890 (PMC10511089; doi:10.1371/journal.pone.0290890)
Supplement: S1 File — (ZIP) [file pone.0290890.s001.zip › Supplementary Information/FileS4.tsv]

electron transfer activity [GO:0009055]; L-malate dehydrogenase activity [GO:0030060]; NAD binding [GO:0051287]; phosphoglycerate dehydrogenase activity [GO:0004617]	O43175
pseudouridine synthase activity [GO:0009982]; RNA binding [GO:0003723]	O95900
identical protein binding [GO:0042802]; protein folding chaperone [GO:0044183]; protein homodimerization activity [GO:0042803]; protein kinase binding [GO:0019901]; protein kinase C binding [GO:0005080]; protein kinase C inhibitor activity [GO:0008426]; RNA binding [GO:0003723]; RNA polymerase II-specific DNA-binding transcription factor binding [GO:0061629]; ubiquitin binding [GO:0043130]	P04792
RNA binding [GO:0003723]	P04843
cadherin binding [GO:0045296]; DNA-binding transcription repressor activity, RNA polymerase II-specific [GO:0001227]; GTPase binding [GO:0051020]; magnesium ion binding [GO:0000287]; phosphopyruvate hydratase activity [GO:0004634]; protein homodimerization activity [GO:0042803]; RNA binding [GO:0003723]; RNA polymerase II transcription regulatory region sequence-specific DNA binding [GO:0000977];…	P06733
benzodiazepine receptor binding [GO:0030156]; fatty-acyl-CoA binding [GO:0000062]; identical protein binding [GO:0042802]; lipid binding [GO:0008289]; long-chain fatty acyl-CoA binding [GO:0036042]	P07108
actin binding [GO:0003779]; enzyme binding [GO:0019899]; integrin binding [GO:0005178]; procollagen-proline 4-dioxygenase activity [GO:0004656]; protein disulfide isomerase activity [GO:0003756]; protein-disulfide reductase activity [GO:0015035]; protein heterodimerization activity [GO:0046982]; RNA binding [GO:0003723]; thiol oxidase activity [GO:0016972]	P07237
cytoskeletal protein binding [GO:0008092]; fructose-bisphosphate aldolase activity [GO:0004332]	P09972
ATP binding [GO:0005524]; ATP hydrolysis activity [GO:0016887]; cadherin binding [GO:0045296]; calcium ion binding [GO:0005509]; chaperone binding [GO:0051087]; enzyme binding [GO:0019899]; heat shock protein binding [GO:0031072]; misfolded protein binding [GO:0051787]; protein domain specific binding [GO:0019904]; protein folding chaperone [GO:0044183]; ribosome binding [GO:0043022]; ubiquitin p…	P11021
cadherin binding [GO:0045296]; GTPase activity [GO:0003924]; GTP binding [GO:0005525]; protein kinase binding [GO:0019901]; ribosome binding [GO:0043022]; RNA binding [GO:0003723]; translation elongation factor activity [GO:0003746]	P13639
GTPase activity [GO:0003924]; GTP binding [GO:0005525]; RNA binding [GO:0003723]; translation release factor activity [GO:0003747]	P15170
cytochrome-b5 reductase activity, acting on NAD(P)H [GO:0004128]; identical protein binding [GO:0042802]; NAD(P)H dehydrogenase (quinone) activity [GO:0003955]; NADH dehydrogenase (quinone) activity [GO:0050136]; NADPH dehydrogenase (quinone) activity [GO:0008753]; RNA binding [GO:0003723]; superoxide dismutase activity [GO:0004784]	P15559
RNA binding [GO:0003723]; structural constituent of ribosome [GO:0003735]	P25398
ADP binding [GO:0043531]; angiostatin binding [GO:0043532]; ATP binding [GO:0005524]; ATP hydrolysis activity [GO:0016887]; MHC class I protein binding [GO:0042288]; protease binding [GO:0002020]; proton-transporting ATP synthase activity, rotational mechanism [GO:0046933]; RNA binding [GO:0003723]	P25705
calcium ion binding [GO:0005509]; magnesium ion binding [GO:0000287]; protein homodimerization activity [GO:0042803]; thiamine pyrophosphate binding [GO:0030976]; transketolase activity [GO:0004802]	P29401
chaperone binding [GO:0051087]; protein homodimerization activity [GO:0042803]	P30040
cysteine-type endopeptidase activity [GO:0004197]; disulfide oxidoreductase activity [GO:0015036]; identical protein binding [GO:0042802]; phospholipase C activity [GO:0004629]; protein disulfide isomerase activity [GO:0003756]; protein-disulfide reductase activity [GO:0015035]; RNA binding [GO:0003723]	P30101
ATPase activator activity [GO:0001671]; ATP binding [GO:0005524]; C3HC4-type RING finger domain binding [GO:0055131]; chaperone binding [GO:0051087]; G protein-coupled receptor binding [GO:0001664]; Hsp70 protein binding [GO:0030544]; low-density lipoprotein particle receptor binding [GO:0050750]; metal ion binding [GO:0046872]; Tat protein binding [GO:0030957]; ubiquitin protein ligase binding […	P31689
cadherin binding [GO:0045296]; enzyme binding [GO:0019899]; histone deacetylase binding [GO:0042826]; identical protein binding [GO:0042802]; phosphoprotein binding [GO:0051219]; phosphoserine residue binding [GO:0050815]; protein domain specific binding [GO:0019904]; protein kinase inhibitor activity [GO:0004860]	P31946
proton-transporting ATP synthase activity, rotational mechanism [GO:0046933]; RNA binding [GO:0003723]	P36542
ATP binding [GO:0005524]; ATP hydrolysis activity [GO:0016887]; heat shock protein binding [GO:0031072]; misfolded protein binding [GO:0051787]; protein folding chaperone [GO:0044183]; RNA binding [GO:0003723]; ubiquitin protein ligase binding [GO:0031625]; unfolded protein binding [GO:0051082]	P38646
fibroblast growth factor binding [GO:0017134]; identical protein binding [GO:0042802]; protein kinase binding [GO:0019901]; RNA binding [GO:0003723]; structural constituent of ribosome [GO:0003735]	P39019
diiodophenylpyruvate reductase activity [GO:0047860]; L-malate dehydrogenase activity [GO:0030060]; malic enzyme activity [GO:0004470]	P40925
L-malate dehydrogenase activity [GO:0030060]; malate dehydrogenase (NADP+) activity [GO:0046554]; protein self-association [GO:0043621]; RNA binding [GO:0003723]	P40926
acetyl-CoA C-acetyltransferase activity [GO:0003985]; acetyl-CoA C-acyltransferase activity [GO:0003988]; acetyl-CoA hydrolase activity [GO:0003986]; acyl-CoA hydrolase activity [GO:0047617]; myristoyl-CoA hydrolase activity [GO:0102991]; palmitoyl-CoA hydrolase activity [GO:0016290]; RNA binding [GO:0003723]	P42765
RNA binding [GO:0003723]; translation elongation factor activity [GO:0003746]	P43897
5.8S rRNA binding [GO:1990932]; RNA binding [GO:0003723]; rRNA binding [GO:0019843]; structural constituent of ribosome [GO:0003735]; translation regulator activity [GO:0045182]	P46781
isocitrate dehydrogenase (NADP+) activity [GO:0004450]; magnesium ion binding [GO:0000287]; NAD binding [GO:0051287]	P48735
GTPase activity [GO:0003924]; GTP binding [GO:0005525]; RNA binding [GO:0003723]; translation elongation factor activity [GO:0003746]	P49411
ATP binding [GO:0005524]; enzyme binding [GO:0019899]; protein homodimerization activity [GO:0042803]; RNA binding [GO:0003723]; RNA polymerase II cis-regulatory region sequence-specific DNA binding [GO:0000978]; serine-tRNA ligase activity [GO:0004828]; tRNA binding [GO:0000049]	P49591
RNA binding [GO:0003723]; single-stranded RNA binding [GO:0003727]	P52597
nucleotide binding [GO:0000166]; RNA binding [GO:0003723]; succinate-CoA ligase (ADP-forming) activity [GO:0004775]; succinate-CoA ligase (GDP-forming) activity [GO:0004776]	P53597
nuclear export signal receptor activity [GO:0005049]; small GTPase binding [GO:0031267]	P55060
growth factor activity [GO:0008083]; RNA binding [GO:0003723]; sulfatide binding [GO:0120146]	P55145
4 iron, 4 sulfur cluster binding [GO:0051539]; ATP binding [GO:0005524]; endoribonuclease inhibitor activity [GO:0060698]; iron ion binding [GO:0005506]; ribosomal small subunit binding [GO:0043024]	P61221
identical protein binding [GO:0042802]; insulin-like growth factor receptor binding [GO:0005159]; protein domain specific binding [GO:0019904]; protein kinase C binding [GO:0005080]; protein kinase C inhibitor activity [GO:0008426]; receptor tyrosine kinase binding [GO:0030971]; RNA binding [GO:0003723]	P61981
mRNA 5'-UTR binding [GO:0048027]; mRNA binding [GO:0003729]; RNA binding [GO:0003723]; small ribosomal subunit rRNA binding [GO:0070181]; structural constituent of ribosome [GO:0003735]	P62277
RNA binding [GO:0003723]; U1 snRNP binding [GO:1990446]	P62308
cadherin binding [GO:0045296]; RNA binding [GO:0003723]; structural constituent of ribosome [GO:0003735]	P62424
RNA binding [GO:0003723]; structural constituent of ribosome [GO:0003735]	P62888
cadherin binding [GO:0045296]; DNA-binding transcription factor binding [GO:0140297]; identical protein binding [GO:0042802]; protein domain specific binding [GO:0019904]; protein kinase binding [GO:0019901]; RNA binding [GO:0003723]; transmembrane transporter binding [GO:0044325]; ubiquitin protein ligase binding [GO:0031625]	P63104
actin filament binding [GO:0051015]	Q01995
RNA binding [GO:0003723]; structural constituent of ribosome [GO:0003735]	Q02543
actin binding [GO:0003779]; calmodulin binding [GO:0005516]; RNA binding [GO:0003723]; structural molecule activity [GO:0005198]	Q13425
GTPase activity [GO:0003924]; GTP binding [GO:0005525]; RNA binding [GO:0003723]	Q13823
3-hydroxyacyl-CoA dehydrogenase activity [GO:0003857]; identical protein binding [GO:0042802]; NAD+ binding [GO:0070403]; transferase activity [GO:0016740]	Q16836
identical protein binding [GO:0042802]; mRNA (adenine-N1-)-methyltransferase activity [GO:0061953]; RNA binding [GO:0003723]; tRNA (adenine-N1-)-methyltransferase activity [GO:0016429]; tRNA (guanine(9)-N(1))-methyltransferase activity [GO:0052905]; tRNA (guanine-N1-)-methyltransferase activity [GO:0009019]; tRNA binding [GO:0000049]	Q7L0Y3
GTPase activity [GO:0003924]; GTP binding [GO:0005525]; identical protein binding [GO:0042802]; metallochaperone activity [GO:0016530]; protein homodimerization activity [GO:0042803]	Q8IVH4
RNA binding [GO:0003723]	Q8NEJ9
RNA binding [GO:0003723]; structural constituent of ribosome [GO:0003735]	Q96A35
RNA binding [GO:0003723]; transcription coactivator activity [GO:0003713]	Q96CT7
ATP binding [GO:0005524]; extracellularly ATP-gated cation channel activity [GO:0004931]; identical protein binding [GO:0042802]; lipopolysaccharide binding [GO:0001530]; purinergic nucleotide receptor activity [GO:0001614]; signaling receptor binding [GO:0005102]	Q99572
3'-tRNA processing endoribonuclease activity [GO:0042781]; endoribonuclease activity [GO:0004521]; metal ion binding [GO:0046872]; RNA binding [GO:0003723]; tRNA-specific ribonuclease activity [GO:0004549]	Q9BQ52
mitochondrial ribosome binding [GO:0097177]; mRNA binding [GO:0003729]; rRNA binding [GO:0019843]	Q9BSH4
GTPase activity [GO:0003924]; GTP binding [GO:0005525]; RNA binding [GO:0003723]	Q9BZE4
metal ion binding [GO:0046872]; NAD+ ADP-ribosyltransferase activity [GO:0003950]; protein ADP-ribosylase activity [GO:1990404]; RNA binding [GO:0003723]	Q9H0J9
cadherin binding [GO:0045296]; identical protein binding [GO:0042802]; protein homodimerization activity [GO:0042803]	Q9H444
mRNA binding [GO:0003729]; RNA binding [GO:0003723]; single-stranded RNA binding [GO:0003727]	Q9NQ94
GTPase activity [GO:0003924]; GTP binding [GO:0005525]; molecular adaptor activity [GO:0060090]	Q9NVA2
box H/ACA snoRNA binding [GO:0034513]; mRNA 3'-UTR binding [GO:0003730]; RNA binding [GO:0003723]; telomerase RNA binding [GO:0070034]; U3 snoRNA binding [GO:0034511]	Q9NX24
molecular adaptor activity [GO:0060090]; phosphatase binding [GO:0019902]	Q9NX63
protein domain specific binding [GO:0019904]; SNAP receptor activity [GO:0005484]	Q9P2W9
cadherin binding [GO:0045296]; DNA binding [GO:0003677]; identical protein binding [GO:0042802]; RNA binding [GO:0003723]	Q9UHX1
mRNA binding [GO:0003729]; RNA binding [GO:0003723]; rRNA binding [GO:0019843]; structural constituent of ribosome [GO:0003735]	Q9Y2R9
RNA binding [GO:0003723]; structural constituent of ribosome [GO:0003735]	Q9Y3U8
endopeptidase inhibitor activity [GO:0004866]; proteasome binding [GO:0070628]; RNA binding [GO:0003723]; thiol-dependent deubiquitinase [GO:0004843]	Q9Y5K5
GTP binding [GO:0005525]	Q9Y5M8
